# Supplementary material for: Effects of Grape Seed Proanthocyanidins on Growth Performance, Jejunal Antioxidant Capacity, Gut Microbial Diversity, and Metabolites in Kangle Chickens
Source: Animals (Basel). 2025 May 20;15(10):1481. doi: 10.3390/ani15101481 (PMC12108165; doi:10.3390/ani15101481)
Supplement: Supplementary file 1 [file animals-15-01481-s001.zip]

Archive with 1 entries (1 files):
- animals-3568718-supplementary.pdf
